# Supplementary material for: Deep transcriptome sequencing provides new insights into the structural and functional organization of the wheat genome
Source: Genome Biol. 2015 Feb 10;16(1):29. doi: 10.1186/s13059-015-0601-9 (PMC4355351; doi:10.1186/s13059-015-0601-9)
Supplement: Additional file 1: Table S1. — GO term enrichment analysis of non-expressed genes. Table S2. Distribution of the 5,185 expressed protein coding genes according to their expression cluster and their chromosomal region. Table S3. Wheat RNA samples used for RNA-seq experiments. [file 13059_2015_601_MOESM1_ESM.xlsx]

## Sheet: Table S1
Table S1. GO term enrichment analysis of non-expressed genes.
Term Name	GOID	Non-expressed genes count	p-value
BIOLOGICAL PROCESSES
gametophyte development	GO:0048229	24	1.16333e-08
pollen development	GO:0009555	24	1.16333e-08
response to temperature stimulus	GO:0009266	24	1.16333e-08
developmental maturation	GO:0021700	20	3.04212e-08
response to water	GO:0009415	25	7.29312e-08
response to osmotic stress	GO:0006970	24	8.18011e-08
response to organic substance	GO:0010033	39	1.59194e-07
response to hormone stimulus	GO:0009725	32	5.55167e-07
response to endogenous stimulus	GO:0009719	35	7.58863e-07
response to chemical stimulus	GO:0042221	69	7.5992e-07
metabolic process	GO:0008152	739	2.3904e-06
response to abiotic stimulus	GO:0009628	27	2.82513e-05
nitrogen compound metabolic process	GO:0006807	258	0.000197692
response to stress	GO:0006950	105	0.000311963
two-component signal transduction system (phosphorelay)	GO:0000160	6	0.000333523
response to ethylene stimulus	GO:0009723	6	0.000333523
cellular response to ethylene stimulus	GO:0071369	6	0.000333523
cellular metabolic process	GO:0044237	536	0.000637954
M phase of mitotic cell cycle	GO:0000087	7	0.00187436
organelle fission	GO:0048285	7	0.00187436
nuclear division	GO:0000280	7	0.00187436
multicellular organismal development	GO:0007275	27	0.00241005
developmental process	GO:0032502	54	0.00275523
biological_process	GO:0008150	923	0.00280083
response to stimulus	GO:0050896	138	0.00333798
cell cycle	GO:0007049	11	0.00355972
primary metabolic process	GO:0044238	585	0.00428836
mitosis	GO:0007067	4	0.00481984
intracellular protein transport	GO:0006886	7	0.0048252
establishment of protein localization to organelle	GO:0072594	6	0.00561443
cellular developmental process	GO:0048869	5	0.00594177
M phase	GO:0000279	8	0.00793949
protein targeting	GO:0006605	6	0.0130946
protein localization to organelle	GO:0033365	6	0.0130946
protein targeting to membrane	GO:0006612	5	0.0162745
1,3-beta-D-glucan metabolic process	GO:0006074	5	0.0162745
beta-glucan biosynthetic process	GO:0051274	5	0.0162745
beta-glucan metabolic process	GO:0051273	5	0.0162745
cell cycle process	GO:0022402	9	0.0175164
polysaccharide metabolic process	GO:0005976	23	0.0181371
protein targeting to mitochondrion	GO:0006626	3	0.0183075
mitochondrial transport	GO:0006839	3	0.0183075
protein localization in mitochondrion	GO:0070585	3	0.0183075
cellular component morphogenesis	GO:0032989	3	0.0183075
regulation of nuclear division	GO:0051783	3	0.0183075
regulation of mitosis	GO:0007088	3	0.0183075
mitotic metaphase/anaphase transition	GO:0007091	3	0.0183075
mitochondrion organization	GO:0007005	3	0.0183075
establishment of protein localization in mitochondrion	GO:0072655	3	0.0183075
mitotic cell cycle	GO:0000278	7	0.0190817
glucan metabolic process	GO:0044042	12	0.0231856
electron transport chain	GO:0022900	21	0.0235869
cellular polysaccharide metabolic process	GO:0044264	13	0.0240993
aromatic compound catabolic process	GO:0019439	6	0.0254986
cellular response to endogenous stimulus	GO:0071495	9	0.0269903
cellular response to organic substance	GO:0071310	9	0.0269903
cellular response to chemical stimulus	GO:0070887	9	0.0269903
cellular respiration	GO:0045333	21	0.0292779
energy derivation by oxidation of organic compounds	GO:0015980	21	0.0292779
respiratory electron transport chain	GO:0022904	14	0.0327338
cell cycle phase	GO:0022403	8	0.0365861
cellular process	GO:0009987	656	0.0396292
cellular component organization or biogenesis	GO:0071840	48	0.0405155
multicellular organismal process	GO:0032501	54	0.0428966
CELLULAR COMPONENT
plasma membrane	GO:0005886	11	0.00100037
plasma membrane part	GO:0044459	11	0.00100037
cell periphery	GO:0071944	20	0.00242056
photosynthetic membrane	GO:0034357	16	0.00742278
thylakoid	GO:0009579	16	0.0103911
thylakoid part	GO:0044436	16	0.0103911
plastid thylakoid membrane	GO:0055035	5	0.0162745
nuclear ubiquitin ligase complex	GO:0000152	3	0.0183075
plastid	GO:0009536	12	0.0231856
ubiquitin ligase complex	GO:0000151	7	0.0320809
plastid part	GO:0044435	7	0.0320809
chloroplast thylakoid	GO:0009534	5	0.0340412
plastid thylakoid	GO:0031976	5	0.0340412
organelle subcompartment	GO:0031984	5	0.0340412
MOLECULAR FUNCTION
exonuclease activity	GO:0004527	56	2.28117e-27
nuclease activity	GO:0004518	67	5.43703e-20
hydrolase activity, acting on ester bonds	GO:0016788	94	8.14386e-09
oxidoreductase activity, acting on peroxide as acceptor	GO:0016684	25	0.000863823
antioxidant activity	GO:0016209	25	0.000863823
oxidoreductase activity	GO:0016491	106	0.0010082
hydrolase activity	GO:0016787	241	0.00120222
iron ion binding	GO:0005506	58	0.00201771
aspartic-type peptidase activity	GO:0070001	23	0.00683833
catalytic activity	GO:0003824	648	0.007676
disulfide oxidoreductase activity	GO:0015036	8	0.00793949
glucosyltransferase activity	GO:0046527	10	0.0130233
UDP-glucosyltransferase activity	GO:0035251	10	0.0130233
oxidoreductase activity, acting on a sulfur group of donors	GO:0016667	8	0.0142888
transferase activity, transferring hexosyl groups	GO:0016758	24	0.0177544
amylase activity	GO:0016160	4	0.0190263
carbon-sulfur lyase activity	GO:0016846	4	0.0190263
tetrapyrrole binding	GO:0046906	49	0.02696
binding	GO:0005488	750	0.0299943
molecular_function	GO:0003674	1114	0.0312473
carbon-nitrogen lyase activity	GO:0016840	6	0.0437811
transferase activity, transferring nitrogenous groups	GO:0016769	4	0.0451953
divalent inorganic cation transmembrane transporter activity	GO:0072509	4	0.0451953
UDP-galactosyltransferase activity	GO:0035250	4	0.0451953
calcium ion transmembrane transporter activity	GO:0015085	4	0.0451953
carboxylesterase activity	GO:0004091	20	0.0452656
The table is divided into three sections: Biological process, cellular component, and molecular function.Non-expressed genes count and significant p-values (<0.05) are shown.

## Sheet: Table S2
Table S2. Distribution of the 5,185 expressed protein coding genes according to their expression cluster and their chromosomal region.
	Number of genes in a given region belonging to a given cluster						Percentage of genes in a given region belonging to a given cluster					P-values of the two-way comparison
Cluster #	R1	R2a	C	R2b	R3	Total	R1	R2a	C	R2b	R3	R1 vs. R2a	R1 vs. R2b	R1 vs. C	R1 vs. R3	R2a vs. R2b	R2a vs. C	R2b vs. C	R3 vs. R2a	R3 vs. R2b	R3 vs. C
1	196	529	172	1016	168	2081	0.238153	0.452911	0.627737	0.464563	0.229195	1.68232e-22	2.38629e-29	6.55e-32	0.721337	0.542717	2.69e-07	4.87061e-07	1.08997e-22	4.63e-29	2.83188e-32
2	65	113	21	256	59	514	0.0789793	0.0967466	0.0766423	0.117055	0.0804911	0.19757	0.00317458	1	0.987115	0.083065	0.359669	0.058235	0.262537	0.00708468	0.944134
3	19	34	9	72	22	156	0.0230863	0.0291096	0.0328467	0.0329218	0.0300136	0.495975	0.19871	0.505286	0.488281	0.618641	0.896568	1	1	0.790896	0.978728
4	57	52	3	116	78	306	0.0692588	0.0445205	0.0109489	0.0530407	0.106412	0.0220534	0.106074	0.000426192	0.0121182	0.319808	0.0148537	0.00358558	3.21513e-07	7.99e-07	1.38645e-06
5	17	10	3	43	18	91	0.0206561	0.00856164	0.0109489	0.0196616	0.0245566	0.0356455	0.9779	0.435616	0.728828	0.020832	0.983104	0.442923	0.00873755	0.513924	0.272597
6	5	1	0	13	2	21	0.00607533	0.000856164	0	0.00594422	0.00272851	0.0935323	1	0.438089	0.544999	0.0578521	1	0.40228	0.683667	0.449974	0.943969
7	0	2	2	5	2	11	0	0.00171233	0.00729927	0.00228624	0.00272851	0.638794	0.383892	0.101897	0.429097	1	0.344982	0.385852	1	1	0.643096
8	0	0	0	3	1	4	0	0	0	0.00137174	0.00136426	NA	0.6781	NA	0.953783	0.509192	NA	1	0.814111	1	1
9	6	2	0	10	6	24	0.0072904	0.00171233	0	0.00457247	0.00818554	0.11462	0.526844	0.344969	1	0.30847	1	0.536642	0.0787247	0.391047	0.297387
10	37	47	2	55	47	188	0.0449575	0.0402397	0.00729927	0.0251486	0.0641201	0.687333	0.00703341	0.00638161	0.119411	0.0203521	0.0116261	0.101279	0.0258219	1.19e-06	0.000363718
11	24	21	2	16	20	83	0.0291616	0.0179795	0.00729927	0.00731596	0.0272851	0.133609	7.23776e-06	0.0670495	0.94443	0.00819529	0.316295	1	0.231204	5.19e-05	0.091296
12	4	5	1	11	9	30	0.00486027	0.00428082	0.00364964	0.00502972	0.0122783	1	1	1	0.184937	0.970545	1	1	0.0873636	0.0717807	0.383261
13	5	1	1	3	0	10	0.00607533	0.000856164	0.00364964	0.00137174	0	0.0935323	0.066228	1	0.0959169	1	0.828684	0.930715	1	0.735999	0.608402
14	2	3	0	5	10	20	0.00243013	0.00256849	0	0.00228624	0.0136426	1	1	1	0.0255196	1	0.917816	0.935702	0.0102944	0.000618002	0.112735
15	3	3	1	7	3	17	0.0036452	0.00256849	0.00364964	0.00320073	0.00409277	0.986858	1	1	1	1	1	1	0.875514	1	1
16	2	8	1	11	7	29	0.00243013	0.00684932	0.00364964	0.00502972	0.0095498	0.29294	0.510806	1	0.130085	0.668941	0.857863	1	0.702882	0.279938	0.589341
17	0	2	0	0	3	5	0	0.00171233	0	0	0.00409277	0.638794	NA	NA	0.208319	0.232731	1	NA	0.598672	0.0199524	0.681123
18	22	22	0	26	23	93	0.0267315	0.0188356	0	0.0118884	0.0313779	0.305182	0.00625254	0.0129495	0.693284	0.143842	0.0438539	0.133344	0.110521	0.000701534	0.00634806
19	3	1	0	2	1	7	0.0036452	0.000856164	0	0.000914495	0.00136426	0.389554	0.255269	0.739151	0.699897	1	1	1	1	1	1
20	3	7	1	6	4	21	0.0036452	0.00599315	0.00364964	0.00274348	0.00545703	0.683343	0.976576	1	0.877898	0.249473	0.9855	1	1	0.469651	1
21	7	2	0	4	4	17	0.00850547	0.00171233	0	0.00182899	0.00545703	0.0593079	0.0179431	0.274164	0.679357	1	1	1	0.318893	0.223208	0.507739
22	2	2	0	5	1	10	0.00243013	0.00171233	0	0.00228624	0.00136426	1	1	1	1	1	1	0.935702	1	0.995364	1
23	38	47	17	89	34	225	0.0461725	0.0402397	0.0620438	0.040695	0.0463847	0.594538	0.572356	0.377273	1	1	0.157278	0.138058	0.596796	0.577224	0.396951
24	16	9	0	20	22	67	0.0194411	0.00770548	0	0.00914495	0.0300136	0.0347348	0.0333356	0.0419392	0.236347	0.815509	0.302342	0.217754	0.000382508	8.58e-05	0.00787544
25	17	9	4	16	12	58	0.0206561	0.00770548	0.0145985	0.00731596	0.0163711	0.0211031	0.00332077	0.704454	0.662759	1	0.464566	0.363435	0.125023	0.0502118	1
26	1	2	0	8	2	13	0.00121507	0.00171233	0	0.00365798	0.00272851	1	0.471759	1	0.919989	0.514129	1	0.660041	1	0.994011	0.943969
27	5	3	1	8	16	33	0.00607533	0.00256849	0.00364964	0.00365798	0.0218281	0.390701	0.555439	1	0.013585	0.83453	1	1	0.000107927	7.5e-06	0.0858053
28	2	4	1	5	5	17	0.00243013	0.00342466	0.00364964	0.00228624	0.00682128	1	1	1	0.361484	0.797195	1	1	0.479649	0.146057	0.902918
29	31	17	4	41	23	116	0.0376671	0.0145548	0.0145985	0.0187471	0.0313779	0.0015641	0.0038032	0.0922795	0.590688	0.454164	1	0.807219	0.0201595	0.0607184	0.212105
30	3	1	0	3	1	8	0.0036452	0.000856164	0	0.00137174	0.00136426	0.389554	0.430693	0.739151	0.699897	1	1	1	1	1	1
31	4	3	1	7	1	16	0.00486027	0.00256849	0.00364964	0.00320073	0.00136426	0.640988	0.738625	1	0.44272	1	1	1	0.965266	0.67817	1
32	13	17	0	27	20	77	0.0157959	0.0145548	0	0.0123457	0.0272851	0.970439	0.57669	0.0766323	0.163347	0.706527	0.0895212	0.123126	0.0742525	0.00900217	0.0121396
33	11	5	0	16	9	41	0.0133657	0.00428082	0	0.00731596	0.0122783	0.047598	0.176314	0.115641	1	0.405337	0.60729	0.306894	0.0873636	0.302829	0.142578
34	2	6	1	10	4	23	0.00243013	0.00513699	0.00364964	0.00457247	0.00545703	0.56159	0.612239	1	0.581006	1	1	1	1	1	1
35	4	1	1	2	4	12	0.00486027	0.000856164	0.00364964	0.000914495	0.00545703	0.1925	0.0882206	1	1	1	0.828684	0.760475	0.148085	0.0602208	1
36	13	10	2	11	4	40	0.0157959	0.00856164	0.00729927	0.00502972	0.00545703	0.20245	0.00632821	0.45405	0.0865205	0.314446	1	0.962895	0.620581	1	1
37	5	4	2	5	2	18	0.00607533	0.00342466	0.00729927	0.00228624	0.00272851	0.596791	0.209523	1	0.544999	0.797195	0.707423	0.385852	1	1	0.643096
38	3	2	1	3	1	10	0.0036452	0.00171233	0.00364964	0.00137174	0.00136426	0.693646	0.430693	1	0.699897	1	1	0.930715	1	1	1
39	50	97	7	91	27	272	0.0607533	0.0830479	0.0255474	0.0416095	0.0368349	0.0740467	0.0341173	0.0342487	0.0399357	9.94e-07	0.00146455	0.263606	0.000106072	0.645704	0.492371
40	18	4	1	7	2	32	0.0218712	0.00342466	0.00364964	0.00320073	0.00272851	0.000252517	1.54509e-06	0.082703	0.00180395	1	1	1	1	1	1
41	8	1	0	6	3	18	0.00972053	0.000856164	0	0.00274348	0.00409277	0.0103371	0.0273134	0.219404	0.307956	0.456774	1	0.827165	0.324726	0.852943	0.681123
42	2	3	0	2	3	10	0.00243013	0.00256849	0	0.000914495	0.00409277	1	0.648317	1	0.896755	0.475625	0.917816	1	0.875514	0.19878	0.681123
43	40	9	2	18	9	78	0.0486027	0.00770548	0.00729927	0.00823045	0.0122783	1.57554e-08	2.02417e-12	0.00367977	7.81412e-05	1	1	1	0.447993	0.442509	0.736963
44	1	0	1	5	1	8	0.00121507	0	0.00364964	0.00228624	0.00136426	0.860305	0.897479	0.999405	1	0.243779	0.429279	1	0.814111	0.995364	1
45	0	1	1	3	0	5	0	0.000856164	0.00364964	0.00137174	0	1	0.6781	0.563051	NA	1	0.828684	0.930715	1	0.735999	0.608402
46	22	10	1	17	10	60	0.0267315	0.00856164	0.00364964	0.00777321	0.0136426	0.00275489	8.90591e-05	0.0387875	0.101635	0.967549	0.648892	0.704613	0.408865	0.224798	0.309104
47	8	5	0	5	8	26	0.00972053	0.00428082	0	0.00228624	0.0109141	0.229552	0.0138764	0.219404	1	0.498285	0.60729	0.935702	0.154961	0.0066081	0.181093
48	1	0	0	3	2	6	0.00121507	0	0	0.00137174	0.00272851	0.860305	1	1	0.919989	0.509192	NA	1	0.289432	0.80045	0.943969
49	2	3	0	13	2	20	0.00243013	0.00256849	0	0.00594422	0.00272851	1	0.352394	1	1	0.276145	0.917816	0.40228	1	0.449974	0.943969
50	1	1	1	6	2	11	0.00121507	0.000856164	0.00364964	0.00274348	0.00272851	1	0.725259	0.999405	0.919989	0.456774	0.828684	1	0.683667	1	1
51	13	18	4	32	12	79	0.0157959	0.015411	0.0145985	0.0146319	0.0163711	1	0.947336	1	1	0.977774	1	1	1	0.87341	1
52	8	4	2	12	1	27	0.00972053	0.00342466	0.00729927	0.00548697	0.00136426	0.135355	0.306498	1	0.0665271	0.573454	0.707423	1	0.693799	0.258295	0.374375
53	0	0	0	5	2	7	0	0	0	0.00228624	0.00272851	NA	0.383892	NA	0.429097	0.243779	NA	0.935702	0.289432	1	0.943969
54	0	3	0	3	0	6	0	0.00256849	0	0.00137174	0	0.385202	0.6781	NA	NA	0.724323	0.917816	1	0.435599	0.735999	NA
55	2	2	0	3	1	8	0.00243013	0.00171233	0	0.00137174	0.00136426	1	0.893839	1	1	1	1	1	1	1	1

## Sheet: Table S3
Table S3. Wheat RNA samples used for RNA-seq experiments.
Stage	Wheat growth stage	Zadoks scale	Leaf	Root	Stem	Spike	Grain
Seedling	First leaf through coleoptile	10	x	x
Three leaves	3 leaves unfolded	13		x
Three tillers	Main shoot and 3 tillers	23	x
Spike at 1 cm	Pseudostem erection	30			x
Two nodes	2nd detectable node	32			x	x
Meiosis	Flag leaf ligule and collar visible	39		x		x
Anthesis	1/2 of flowering complete	65			x	x
2 DAAs	Kernel (caryopsis) watery ripe	71	x				x
14 DAAs	Medium Milk	75					x
30 DAAs	Soft dough	85					x
Samples are classified according to organ and developmental stage, following Zadocks scale.
Zadoks J, Chang T, Konzak C: A Decimal Code for the Growth Stages of Cereals. Weed Research 1974:415-421.
